# Supplementary material for: Fabrication of Zinc Oxide Nanoparticles Encapsulated Locust Bean Gum for Wound Healing: In Vitro/In Vivo and Molecular Docking Approach
Source: Pharmaceuticals (Basel). 2026 Jun 30;19(7):1015. doi: 10.3390/ph19071015 (PMC13415137; doi:10.3390/ph19071015)
Supplement: Supplementary file 1 [file pharmaceuticals-19-01015-s001.zip]

Archive with 1 entries (1 files):
- pharmaceuticals-4330563-supplementary.pdf
